# Supplementary material for: Peroral Endoscopic Myotomy in the Management of Zenker’s Diverticulum: A Retrospective Multicenter Study
Source: J Clin Med. 2021 Jan 7;10(2):187. doi: 10.3390/jcm10020187 (PMC7826711; doi:10.3390/jcm10020187)
Supplement: Supplementary file 1 [file jcm-10-00187-s001.zip]

Archive with 1 entries (1 files):
- jcm-1037326-supplementary.MP4
